# Supplementary material for: Eugenol: A Potential Modulator of Human Platelet Activation and Mouse Mesenteric Vascular Thrombosis via an Innovative cPLA2-NF-κB Signaling Axis
Source: Biomedicines. 2024 Jul 29;12(8):1689. doi: 10.3390/biomedicines12081689 (PMC11351298; doi:10.3390/biomedicines12081689)
Supplement: Supplementary file 1 [file biomedicines-12-01689-s001.zip]

Archive with 1 entries (1 files):
- biomedicines-3097053-supplementary.pdf
